# Supplementary material for: Seroprevalence of SARS-CoV-2 and risk factors in Bantul Regency in March-April 2021, Yogyakarta, Indonesia
Source: PLOS Glob Public Health. 2023 Jun 26;3(6):e0000698. doi: 10.1371/journal.pgph.0000698 (PMC10292707; doi:10.1371/journal.pgph.0000698)
Supplement: S1 Data — (XLSX) [file pgph.0000698.s002.xlsx]

## Sheet: Data 
clusters	residence	age_groups	elisa	c19_vaccine	sex	filter1	occupation	iii_c9	history_chronicdisease	iii_a1	iii_a2	iii_a3	iii_a4	symptoms	iii_c8a	iii_c8b	iii_c8d	iii_c8k	iii_c8l	iii_c8m	iii_c8n	iii_d1	iii_d2	iii_d3	iii_d3_1	iii_d3_2	iii_d3_3	iii_d3_5
1	1	6	0	1	1	1	3	2	0	0	0	0	2	0	1	0	1	0	0	0	0	1	1		#NULL!	#NULL!	#NULL!	#NULL!
1	1	2	0	1	0	1	1	2	0	0	0	0	2	0	0	0	0	0	0	0	0	1	1		#NULL!	#NULL!	#NULL!	#NULL!
1	1	7	0	1	0	1	1	2	0	0	0	0	2	0	1	1	0	0	0	0	0	1	1		#NULL!	#NULL!	#NULL!	#NULL!
1	1	4	1	0	1	1	2	2	0	0	0	0	2	0	0	0	0	0	0	0	0	1	1		#NULL!	#NULL!	#NULL!	#NULL!
1	1	4	0	1	0	1	1	2	0	0	0	0	2	0	0	0	0	1	0	0	0	1	1		#NULL!	#NULL!	#NULL!	#NULL!
1	1	5	1	1	1	1	2	2	0	0	0	0	1	1	0	1	0	0	0	0	0	1	1		#NULL!	#NULL!	#NULL!	#NULL!
1	1	5	0	1	0	1	2	2	0	0	0	0	2	0	0	1	0	1	0	0	0	1	1		#NULL!	#NULL!	#NULL!	#NULL!
1	1	1	0	1	0	2	1	2	0	#NULL!	#NULL!	#NULL!	#NULL!	1	0	0	0	1	0	0	0	1	1		#NULL!	#NULL!	#NULL!	#NULL!
1	1	5	1	1	1	1	2	2	1	1	0	0	2	0	0	0	1	0	0	0	0	1	1		#NULL!	#NULL!	#NULL!	#NULL!
1	1	5	0	1	1	1	3	2	0	0	0	0	2	0	1	1	0	0	0	0	0	1	1		#NULL!	#NULL!	#NULL!	#NULL!
1	1	5	1	1	1	1	3	2	0	0	0	0	2	0	0	1	1	0	0	0	1	1	1		#NULL!	#NULL!	#NULL!	#NULL!
1	1	6	0	1	0	1	2	2	1	0	1	0	2	1	0	0	0	0	0	0	0	1	1		#NULL!	#NULL!	#NULL!	#NULL!
2	1	5	0	1	0	1	1	2	0	0	0	0	2	0	0	0	0	0	0	0	0	2	1		#NULL!	#NULL!	#NULL!	#NULL!
2	1	6	0	1	1	1	2	2	1	1	0	0	1	1	0	1	0	0	0	0	0	1	2		#NULL!	#NULL!	#NULL!	#NULL!
2	1	5	1	1	0	1	3	2	0	0	0	0	2	0	1	1	1	0	0	0	1	2	1		#NULL!	#NULL!	#NULL!	#NULL!
2	1	6	0	1	1	1	1	2	1	1	0	0	1	1	1	1	1	0	0	0	0	2	1		#NULL!	#NULL!	#NULL!	#NULL!
2	1	6	1	1	0	1	3	2	1	0	0	0	2	1	0	0	0	1	1	0	0	1	1		#NULL!	#NULL!	#NULL!	#NULL!
2	1	6	0	1	0	1	1	2	0	0	0	0	2	0	0	0	0	0	0	0	0	1	1		#NULL!	#NULL!	#NULL!	#NULL!
2	1	7	1	1	0	1	2	2	0	0	0	0	1	0	1	1	1	0	0	0	0	2	2	2 1	1	1	0	0
2	1	4	1	1	0	1	3	2	0	0	0	0	2	0	1	1	0	0	0	0	0	2	2	2 1	1	1	0	0
2	1	5	0	1	0	1	3	2	1	1	0	0	2	1	0	0	0	0	0	0	0	1	1		#NULL!	#NULL!	#NULL!	#NULL!
2	1	6	0	1	0	1	2	2	0	0	0	0	2	0	0	0	0	0	0	0	0	1	1		#NULL!	#NULL!	#NULL!	#NULL!
2	1	6	0	1	0	1	1	2	0	0	0	0	2	0	0	1	0	0	0	0	0	2	1		#NULL!	#NULL!	#NULL!	#NULL!
2	1	7	1	1	0	1	1	2	0	0	0	0	2	0	0	1	1	0	0	0	0	2	1		#NULL!	#NULL!	#NULL!	#NULL!
3	2	7	0	1	1	1	1	2	1	1	0	0	2	0	1	0	0	0	0	0	0	1	1		#NULL!	#NULL!	#NULL!	#NULL!
3	2	6	0	1	0	1	3	2	1	1	0	0	2	0	0	0	0	0	0	0	0	1	1		#NULL!	#NULL!	#NULL!	#NULL!
3	2	4	0	1	0	1	1	2	1	1	0	0	2	1	0	0	0	1	0	0	0	1	1		#NULL!	#NULL!	#NULL!	#NULL!
3	2	3	0	1	1	1	3	2	1	1	0	0	1	1	0	0	0	0	0	0	0	1	1		#NULL!	#NULL!	#NULL!	#NULL!
3	2	7	1	1	0	1	3	2	1	1	0	0	2	0	1	0	0	0	0	0	0	1	1		#NULL!	#NULL!	#NULL!	#NULL!
3	2	7	0	1	0	1	1	2	1	0	0	0	2	0	1	1	0	0	0	0	0	2	1		#NULL!	#NULL!	#NULL!	#NULL!
3	2	6	0	1	1	1	3	2	0	0	0	0	1	0	0	1	1	0	0	0	1	1	1		#NULL!	#NULL!	#NULL!	#NULL!
3	2	5	1	1	0	1	3	2	1	0	0	0	2	1	0	0	1	0	0	0	0	1	1		#NULL!	#NULL!	#NULL!	#NULL!
3	2	2	1	1	1	1	1	2	0	0	0	0	2	0	1	1	0	0	0	0	0	1	1		#NULL!	#NULL!	#NULL!	#NULL!
3	2	2	0	1	1	1	1	2	0	0	0	0	2	0	0	1	0	0	0	0	0	1	2		#NULL!	#NULL!	#NULL!	#NULL!
4	1	4	0	1	1	1	3	2	0	0	0	0	2	1	0	0	0	0	0	0	0	1	1		#NULL!	#NULL!	#NULL!	#NULL!
4	1	4	0	1	0	1	1	2	0	0	0	0	2	0	0	1	0	0	0	0	0	1	1		#NULL!	#NULL!	#NULL!	#NULL!
4	1	7	0	1	0	1	1	2	1	0	1	0	2	1	0	0	0	0	0	0	0	1	1		#NULL!	#NULL!	#NULL!	#NULL!
4	1	6	0	1	1	1	3	2	0	0	0	0	1	0	0	0	0	1	0	0	0	1	1		#NULL!	#NULL!	#NULL!	#NULL!
4	1	5	0	1	0	1	1	2	0	0	0	0	2	0	0	0	0	0	0	0	0	1	1		#NULL!	#NULL!	#NULL!	#NULL!
4	1	2	0	1	1	1	1	2	0	0	0	0	2	0	0	0	0	1	0	0	0	1	1		#NULL!	#NULL!	#NULL!	#NULL!
4	1	4	1	1	0	1	2	2	0	0	0	0	2	0	0	0	0	1	0	0	1	1	1		#NULL!	#NULL!	#NULL!	#NULL!
4	1	2	0	1	1	1	1	2	0	0	0	0	2	0	0	0	0	0	0	0	0	1	2	2 1	1	1	0	0
4	1	7	0	1	0	1	1	2	1	1	0	0	2	0	0	0	0	1	0	0	0	1	1		#NULL!	#NULL!	#NULL!	#NULL!
4	1	2	0	1	1	1	1	2	0	0	0	0	2	0	0	0	0	1	0	0	0	1	1		#NULL!	#NULL!	#NULL!	#NULL!
4	1	3	0	1	0	1	1	2	0	0	0	0	2	1	0	1	0	0	0	0	1	1	1		#NULL!	#NULL!	#NULL!	#NULL!
5	1	4	0	1	0	1	3	2	0	0	0	0	2	1	0	1	0	0	0	0	0	2	1		#NULL!	#NULL!	#NULL!	#NULL!
5	1	2	0	1	0	1	1	2	0	0	0	0	2	0	0	1	0	1	0	0	0	1	2		#NULL!	#NULL!	#NULL!	#NULL!
5	1	2	0	1	1	1	1	2	0	0	0	0	2	0	0	0	0	0	0	0	0	1	2		#NULL!	#NULL!	#NULL!	#NULL!
5	1	6	0	1	0	1	3	2	1	1	0	0	2	1	0	0	0	1	0	0	0	1	2		#NULL!	#NULL!	#NULL!	#NULL!
5	1	3	0	1	1	1	2	2	0	0	0	0	1	0	0	1	0	0	0	0	1	1	2		#NULL!	#NULL!	#NULL!	#NULL!
5	1	5	0	1	0	1	1	2	0	0	0	0	2	1	0	0	0	1	0	0	0	1	1		#NULL!	#NULL!	#NULL!	#NULL!
5	1	6	0	1	1	1	3	2	0	0	0	0	2	0	0	0	0	0	0	0	1	1	1		#NULL!	#NULL!	#NULL!	#NULL!
5	1	5	1	1	0	1	3	2	0	0	0	0	2	0	0	0	0	0	0	0	0	1	2		#NULL!	#NULL!	#NULL!	#NULL!
5	1	5	1	1	0	1	1	2	1	0	1	0	2	1	0	0	0	1	0	0	1	1	2	3	0	0	1	0
5	1	4	1	1	0	1	1	2	0	0	0	0	2	0	0	0	0	1	0	0	0	1	1		#NULL!	#NULL!	#NULL!	#NULL!
5	1	4	1	1	0	1	1	2	0	0	0	0	2	0	0	0	0	0	0	0	0	1	3		#NULL!	#NULL!	#NULL!	#NULL!
6	1	6	1	1	0	1	1	2	1	1	0	0	2	0	1	1	1	0	0	0	0	1	2	2 1 4	1	1	0	0
6	1	3	0	1	0	1	1	2	0	0	0	0	2	0	0	1	0	0	0	1	1	1	1		#NULL!	#NULL!	#NULL!	#NULL!
6	1	5	1	1	0	1	1	2	0	0	0	0	2	0	0	0	0	0	0	0	0	1	2		#NULL!	#NULL!	#NULL!	#NULL!
6	1	4	0	1	0	1	3	2	1	0	1	0	2	0	0	1	1	0	0	0	0	1	1		#NULL!	#NULL!	#NULL!	#NULL!
6	1	3	0	1	1	1	2	2	0	0	0	0	2	1	0	0	0	1	0	0	0	1	1		#NULL!	#NULL!	#NULL!	#NULL!
6	1	7	1	1	1	1	3	2	1	1	0	0	2	1	0	0	0	0	0	0	0	1	1		#NULL!	#NULL!	#NULL!	#NULL!
6	1	5	0	1	0	1	2	2	1	1	0	0	2	1	0	0	0	1	0	0	0	1	1		#NULL!	#NULL!	#NULL!	#NULL!
6	1	7	1	1	1	1	3	2	0	0	0	0	1	0	0	1	0	0	0	0	1	1	1		#NULL!	#NULL!	#NULL!	#NULL!
6	1	7	0	1	1	1	1	2	1	1	0	0	1	0	0	0	0	0	0	0	0	1	1		#NULL!	#NULL!	#NULL!	#NULL!
6	1	5	1	1	0	1	2	2	0	0	0	0	2	0	0	0	0	0	0	0	0	1	1		#NULL!	#NULL!	#NULL!	#NULL!
6	1	4	1	1	0	1	1	2	1	0	1	0	2	1	0	0	0	0	0	0	0	1	1		#NULL!	#NULL!	#NULL!	#NULL!
6	1	7	0	1	0	1	1	2	0	0	0	0	2	1	0	1	1	1	0	0	0	1	1		#NULL!	#NULL!	#NULL!	#NULL!
6	1	2	0	1	0	1	1	2	0	0	0	0	2	1	0	0	0	0	0	0	0	1	1		#NULL!	#NULL!	#NULL!	#NULL!
6	1	2	0	1	1	1	1	2	0	0	0	0	2	1	0	0	0	0	0	0	0	1	1		#NULL!	#NULL!	#NULL!	#NULL!
6	1	3	0	1	1	1	2	2	0	0	0	0	2	0	0	0	0	0	0	0	0	1	1		#NULL!	#NULL!	#NULL!	#NULL!
6	1	3	0	1	0	1	1	2	0	0	0	0	2	0	0	0	0	0	0	0	0	1	1		#NULL!	#NULL!	#NULL!	#NULL!
6	1	5	0	1	0	1	1	2	0	0	0	0	2	1	0	0	0	0	0	0	0	1	1		#NULL!	#NULL!	#NULL!	#NULL!
6	1	5	0	1	1	1	3	2	1	1	0	0	1	0	0	1	0	1	0	0	1	1	1		#NULL!	#NULL!	#NULL!	#NULL!
6	1	6	1	1	1	1	1	2	0	0	0	0	2	0	0	0	0	0	0	0	0	1	1		#NULL!	#NULL!	#NULL!	#NULL!
6	1	2	0	1	1	1	2	2	0	0	0	0	2	1	0	0	0	1	0	0	1	1	1		#NULL!	#NULL!	#NULL!	#NULL!
6	1	5	0	1	0	1	2	2	0	0	0	0	2	0	0	1	0	0	0	0	1	1	1		#NULL!	#NULL!	#NULL!	#NULL!
6	1	6	0	1	0	1	2	2	0	0	0	0	2	0	0	1	0	1	0	0	0	1	1		#NULL!	#NULL!	#NULL!	#NULL!
6	1	4	0	1	0	1	1	2	0	0	0	0	2	0	0	0	0	0	0	0	0	1	1		#NULL!	#NULL!	#NULL!	#NULL!
6	1	6	0	1	1	1	3	2	0	0	0	0	1	0	0	1	0	0	0	0	1	1	1		#NULL!	#NULL!	#NULL!	#NULL!
6	1	4	0	1	0	1	1	2	0	0	0	0	2	1	0	0	0	0	0	0	0	1	2	3	0	0	1	0
6	1	3	0	1	0	1	1	2	0	0	0	0	2	1	0	0	0	0	0	0	0	1	1		#NULL!	#NULL!	#NULL!	#NULL!
6	1	6	1	1	1	1	3	2	0	0	0	0	2	0	0	0	0	0	0	0	0	2	1		#NULL!	#NULL!	#NULL!	#NULL!
6	1	7	0	1	1	1	3	2	1	1	0	0	2	1	0	0	0	0	0	0	0	1	1		#NULL!	#NULL!	#NULL!	#NULL!
6	1	5	0	1	1	1	3	2	0	0	0	0	2	0	1	1	0	1	0	0	1	1	1		#NULL!	#NULL!	#NULL!	#NULL!
6	1	6	1	1	1	1	3	2	0	0	0	0	1	0	1	1	0	0	0	0	0	1	2	4 1	1	0	0	0
6	1	4	1	1	0	1	1	2	0	0	0	0	2	1	0	1	0	0	0	0	0	1	1		#NULL!	#NULL!	#NULL!	#NULL!
6	1	5	0	1	0	1	3	2	0	0	0	0	2	0	0	0	0	0	0	0	0	2	2	1	1	0	0	0
6	1	4	0	1	0	1	1	2	0	0	0	0	2	1	0	1	0	0	0	0	0	1	1		#NULL!	#NULL!	#NULL!	#NULL!
6	1	5	0	1	1	1	2	2	0	0	0	0	2	0	0	1	0	0	0	0	0	1	1		#NULL!	#NULL!	#NULL!	#NULL!
6	1	5	0	1	1	1	3	2	0	0	0	0	1	0	0	1	0	0	0	0	1	1	1		#NULL!	#NULL!	#NULL!	#NULL!
6	1	4	0	0	1	1	2	2	0	0	0	0	2	0	0	0	0	1	0	0	0	1	1		#NULL!	#NULL!	#NULL!	#NULL!
6	1	5	0	1	0	1	1	2	1	1	0	0	2	1	0	0	0	1	0	0	1	1	1		#NULL!	#NULL!	#NULL!	#NULL!
6	1	2	0	1	1	1	2	2	0	0	0	0	2	0	0	0	0	1	0	0	0	1	1		#NULL!	#NULL!	#NULL!	#NULL!
6	1	2	0	1	1	1	2	2	0	0	0	0	1	0	0	0	0	1	0	0	0	1	1		#NULL!	#NULL!	#NULL!	#NULL!
6	1	4	1	1	0	1	1	2	0	0	0	0	2	1	0	0	0	0	1	0	0	1	1		#NULL!	#NULL!	#NULL!	#NULL!
6	1	1	0	1	0	2	1	2	0	#NULL!	#NULL!	#NULL!	#NULL!	1	0	0	0	0	0	1	0	1	1		#NULL!	#NULL!	#NULL!	#NULL!
6	1	3	0	1	0	1	1	2	0	0	0	0	2	0	0	0	0	1	0	0	0	1	1		#NULL!	#NULL!	#NULL!	#NULL!
6	1	5	0	1	0	1	4	2	0	0	0	0	2	0	0	0	0	0	0	0	0	2	3		#NULL!	#NULL!	#NULL!	#NULL!
6	1	5	0	1	0	1	3	2	0	0	0	0	2	0	0	0	0	1	0	0	0	1	1		#NULL!	#NULL!	#NULL!	#NULL!
6	1	4	0	1	0	1	1	2	0	0	0	0	2	0	0	0	0	1	0	0	1	1	1		#NULL!	#NULL!	#NULL!	#NULL!
7	1	5	0	1	1	1	2	2	0	0	0	0	1	1	0	0	0	1	1	1	0	1	1		#NULL!	#NULL!	#NULL!	#NULL!
7	1	4	1	1	0	1	2	2	0	0	0	0	2	1	0	0	0	1	1	0	0	1	1		#NULL!	#NULL!	#NULL!	#NULL!
7	1	4	1	1	0	1	1	2	1	0	0	1	2	0	0	0	0	0	0	0	0	1	1		#NULL!	#NULL!	#NULL!	#NULL!
7	1	5	0	1	0	1	1	2	1	1	0	0	2	1	1	1	0	0	0	0	0	1	1		#NULL!	#NULL!	#NULL!	#NULL!
7	1	4	1	1	0	1	2	2	0	0	0	0	2	1	1	1	1	1	0	0	1	1	1		#NULL!	#NULL!	#NULL!	#NULL!
7	1	2	0	1	0	1	1	2	0	0	0	0	2	0	1	1	1	0	0	0	1	1	1		#NULL!	#NULL!	#NULL!	#NULL!
7	1	2	0	1	0	1	2	2	0	0	0	0	2	0	0	0	0	1	0	0	0	1	1		#NULL!	#NULL!	#NULL!	#NULL!
7	1	7	1	1	0	1	2	2	1	1	0	0	2	1	0	0	0	0	0	0	0	1	1		#NULL!	#NULL!	#NULL!	#NULL!
7	1	7	0	1	0	1	1	2	1	0	1	0	2	0	0	1	0	0	0	0	0	1	1		#NULL!	#NULL!	#NULL!	#NULL!
7	1	4	0	1	0	1	2	2	0	0	0	0	2	0	0	0	0	1	0	0	1	1	1		#NULL!	#NULL!	#NULL!	#NULL!
7	1	5	1	0	1	1	2	2	0	0	0	0	2	0	0	0	0	1	0	0	0	1	1		#NULL!	#NULL!	#NULL!	#NULL!
7	2	3	0	1	0	1	3	2	0	0	0	0	2	1	0	0	0	0	0	0	1	1	1		#NULL!	#NULL!	#NULL!	#NULL!
7	2	3	1	1	0	1	1	2	0	0	0	0	2	0	1	0	1	0	0	0	0	1	1		#NULL!	#NULL!	#NULL!	#NULL!
7	2	7	1	1	0	1	1	2	0	0	0	0	2	0	0	0	0	0	0	0	0	1	1		#NULL!	#NULL!	#NULL!	#NULL!
7	2	6	1	1	0	1	1	2	0	0	0	0	2	0	0	1	0	0	0	0	0	2	2	3	0	0	1	0
7	2	4	1	1	1	1	2	2	0	0	0	0	2	0	0	1	0	1	0	0	1	1	2		#NULL!	#NULL!	#NULL!	#NULL!
7	2	4	1	1	0	1	1	2	0	0	0	0	2	0	0	1	0	0	0	0	0	2	1		#NULL!	#NULL!	#NULL!	#NULL!
7	2	5	1	1	1	1	3	2	0	0	0	0	1	1	0	1	0	1	0	0	1	1	1		#NULL!	#NULL!	#NULL!	#NULL!
7	2	5	1	1	0	1	3	2	1	1	0	0	2	1	0	0	0	0	0	0	1	1	1		#NULL!	#NULL!	#NULL!	#NULL!
7	2	6	1	1	0	1	3	2	0	0	0	0	2	0	0	1	0	1	0	0	1	1	1		#NULL!	#NULL!	#NULL!	#NULL!
7	2	2	0	1	0	1	1	2	0	0	0	0	2	1	0	1	0	0	0	0	0	2	1		#NULL!	#NULL!	#NULL!	#NULL!
7	2	3	0	1	1	1	3	2	0	0	0	0	1	0	0	0	0	1	0	0	1	1	2	1	1	0	0	0
7	2	6	0	1	1	1	3	2	0	0	0	0	1	0	1	1	1	0	0	0	1	1	1		#NULL!	#NULL!	#NULL!	#NULL!
8	1	4	1	1	0	1	2	2	1	1	0	0	2	1	0	0	0	1	0	0	0	1	1		#NULL!	#NULL!	#NULL!	#NULL!
8	1	5	0	1	1	1	3	2	0	0	0	0	1	0	0	1	0	0	0	0	0	1	1		#NULL!	#NULL!	#NULL!	#NULL!
8	1	3	0	1	1	1	2	2	0	0	0	0	2	1	1	1	0	1	1	0	0	1	1		#NULL!	#NULL!	#NULL!	#NULL!
8	1	5	1	1	0	1	1	2	0	0	0	0	2	0	0	0	0	0	0	0	0	1	1		#NULL!	#NULL!	#NULL!	#NULL!
8	1	6	0	1	1	1	3	2	1	1	1	0	1	0	0	0	0	0	0	0	0	1	1		#NULL!	#NULL!	#NULL!	#NULL!
8	1	2	0	1	1	1	2	2	0	0	0	0	2	0	0	1	0	1	0	0	1	1	1		#NULL!	#NULL!	#NULL!	#NULL!
8	1	6	1	1	0	1	1	2	1	1	0	0	2	0	0	1	0	0	0	0	0	1	1		#NULL!	#NULL!	#NULL!	#NULL!
8	1	4	1	1	1	1	2	2	0	0	0	0	2	0	0	0	0	1	0	0	1	1	1		#NULL!	#NULL!	#NULL!	#NULL!
8	1	7	1	1	1	1	3	2	0	0	0	0	2	0	1	1	0	1	0	0	1	1	1		#NULL!	#NULL!	#NULL!	#NULL!
8	1	5	1	1	0	1	1	2	0	0	0	0	2	0	0	1	0	0	0	0	0	1	1		#NULL!	#NULL!	#NULL!	#NULL!
8	1	7	0	1	0	1	1	2	1	0	1	0	2	0	0	1	0	0	0	0	0	2	1		#NULL!	#NULL!	#NULL!	#NULL!
8	1	5	0	1	1	1	3	2	1	1	0	0	1	1	0	1	0	0	0	0	1	1	1		#NULL!	#NULL!	#NULL!	#NULL!
8	1	5	0	1	0	1	1	2	0	0	0	0	2	0	0	0	0	0	1	0	0	1	1		#NULL!	#NULL!	#NULL!	#NULL!
8	1	5	0	1	1	1	2	2	0	0	0	0	1	0	0	0	0	1	1	1	0	1	1		#NULL!	#NULL!	#NULL!	#NULL!
8	1	4	0	1	0	1	1	2	0	0	0	0	2	0	0	0	0	1	1	0	1	1	1		#NULL!	#NULL!	#NULL!	#NULL!
8	1	5	0	1	0	1	1	2	1	1	0	0	2	1	0	0	0	1	0	0	1	1	2		#NULL!	#NULL!	#NULL!	#NULL!
8	1	5	0	1	0	1	2	2	0	0	0	0	2	0	0	0	0	1	1	0	0	1	1		#NULL!	#NULL!	#NULL!	#NULL!
8	1	4	0	1	0	1	1	2	0	0	0	0	2	0	0	0	0	1	0	0	0	1	1		#NULL!	#NULL!	#NULL!	#NULL!
8	1	4	1	0	1	1	2	2	1	0	0	0	2	1	0	0	0	1	0	0	0	1	1		#NULL!	#NULL!	#NULL!	#NULL!
8	1	4	0	1	1	1	2	2	0	0	0	0	2	1	0	1	1	1	0	1	1	1	2		#NULL!	#NULL!	#NULL!	#NULL!
8	1	5	1	1	0	1	2	2	0	0	0	0	2	0	0	0	0	0	0	0	1	1	1		#NULL!	#NULL!	#NULL!	#NULL!
8	1	4	1	1	1	1	2	2	0	0	0	0	1	0	0	0	0	1	0	0	0	1	1		#NULL!	#NULL!	#NULL!	#NULL!
8	1	1	0	1	1	2	1	2	0	#NULL!	#NULL!	#NULL!	#NULL!	0	0	0	0	0	0	0	0	1	1		#NULL!	#NULL!	#NULL!	#NULL!
8	1	6	0	1	1	1	1	2	1	1	0	0	1	1	0	0	1	1	0	0	0	1	1		#NULL!	#NULL!	#NULL!	#NULL!
8	1	2	0	1	1	1	1	2	0	0	0	0	1	1	1	0	0	1	1	0	1	1	1		#NULL!	#NULL!	#NULL!	#NULL!
8	1	2	0	1	1	1	1	2	0	0	0	0	2	0	1	1	0	0	0	0	0	1	1		#NULL!	#NULL!	#NULL!	#NULL!
8	1	4	0	1	0	1	1	2	0	0	0	0	2	1	0	1	0	0	0	0	0	1	2		#NULL!	#NULL!	#NULL!	#NULL!
8	1	6	0	1	0	1	1	2	0	0	0	0	2	0	0	1	0	0	0	0	0	1	1		#NULL!	#NULL!	#NULL!	#NULL!
8	1	4	0	1	1	1	2	2	0	0	0	0	2	0	0	0	0	0	0	0	1	1	2		#NULL!	#NULL!	#NULL!	#NULL!
8	1	4	1	1	0	1	1	2	0	0	0	0	2	0	0	0	0	0	0	0	0	1	1		#NULL!	#NULL!	#NULL!	#NULL!
8	1	2	0	1	0	1	1	2	1	0	0	1	2	0	0	0	0	0	0	0	0	1	2	3 2	0	1	1	0
9	2	6	0	1	1	1	3	2	0	0	0	0	1	1	0	0	0	0	0	0	0	1	1		#NULL!	#NULL!	#NULL!	#NULL!
9	2	2	0	1	1	1	1	2	0	0	0	0	1	0	0	0	0	1	0	0	0	1	1		#NULL!	#NULL!	#NULL!	#NULL!
9	2	4	1	1	0	1	1	2	1	1	0	0	2	0	0	0	0	0	0	0	0	1	1		#NULL!	#NULL!	#NULL!	#NULL!
9	2	7	0	1	0	1	3	2	0	0	0	0	2	0	0	0	0	0	1	0	0	1	1		#NULL!	#NULL!	#NULL!	#NULL!
9	2	3	0	1	1	1	3	2	0	0	0	0	1	0	1	1	0	0	0	0	1	1	1		#NULL!	#NULL!	#NULL!	#NULL!
9	2	4	1	1	1	1	2	2	1	1	0	0	2	1	1	0	0	1	0	0	1	1	1		#NULL!	#NULL!	#NULL!	#NULL!
9	2	6	1	1	0	1	1	2	1	1	1	0	2	1	0	0	0	0	0	0	0	1	2	1	1	0	0	0
9	2	6	1	1	0	1	3	2	0	0	0	0	2	0	0	1	0	0	0	0	1	2	2	1 3	1	0	1	0
9	2	5	1	1	0	1	3	2	0	0	0	0	2	0	0	1	0	1	0	0	1	2	2		#NULL!	#NULL!	#NULL!	#NULL!
9	2	4	0	1	1	1	2	2	0	0	0	0	1	1	0	1	0	1	0	0	0	1	1		#NULL!	#NULL!	#NULL!	#NULL!
9	1	7	1	1	0	1	1	2	0	0	0	0	2	1	1	1	0	0	0	0	1	1	2	6	0	0	0	0
9	1	2	1	1	0	1	1	2	0	0	0	0	2	0	1	1	0	0	0	0	1	1	1		#NULL!	#NULL!	#NULL!	#NULL!
9	1	5	1	1	0	1	1	2	1	0	0	0	2	1	0	0	0	0	0	0	0	1	1		#NULL!	#NULL!	#NULL!	#NULL!
9	1	3	0	1	0	1	1	2	0	0	0	0	2	1	0	1	0	0	0	0	1	1	1		#NULL!	#NULL!	#NULL!	#NULL!
9	1	3	0	1	0	1	1	2	0	0	0	0	2	1	0	1	0	1	0	0	0	1	1		#NULL!	#NULL!	#NULL!	#NULL!
9	1	6	0	1	1	1	2	2	0	0	0	0	1	0	0	1	0	0	0	0	1	1	1		#NULL!	#NULL!	#NULL!	#NULL!
9	1	7	1	1	0	1	1	2	0	0	0	0	2	0	0	1	0	0	0	0	0	1	1		#NULL!	#NULL!	#NULL!	#NULL!
9	1	2	0	1	0	1	1	2	0	0	0	0	2	0	1	0	0	0	0	0	0	1	3		#NULL!	#NULL!	#NULL!	#NULL!
9	1	6	0	1	0	1	1	2	0	0	0	0	2	0	0	0	0	0	0	0	0	1	1		#NULL!	#NULL!	#NULL!	#NULL!
9	1	3	0	1	1	1	2	2	0	0	0	0	2	0	0	0	0	1	0	0	0	1	1		#NULL!	#NULL!	#NULL!	#NULL!
9	1	3	0	1	0	1	1	2	0	0	0	0	2	1	0	0	0	0	0	0	0	1	1		#NULL!	#NULL!	#NULL!	#NULL!
9	1	5	0	1	1	1	3	2	1	1	0	0	2	1	0	0	1	0	0	0	0	1	1		#NULL!	#NULL!	#NULL!	#NULL!
9	1	4	0	1	0	1	3	2	0	0	0	0	2	0	0	0	0	1	0	0	0	1	1		#NULL!	#NULL!	#NULL!	#NULL!
9	1	7	1	1	1	1	1	2	1	0	1	0	1	0	0	0	0	1	0	1	0	1	1		#NULL!	#NULL!	#NULL!	#NULL!
9	1	3	0	0	0	1	2	2	0	0	0	0	2	0	0	0	0	1	0	1	0	1	1		#NULL!	#NULL!	#NULL!	#NULL!
9	1	4	1	1	0	1	1	2	1	1	0	0	2	0	0	0	0	1	0	1	0	1	2	3	0	0	1	0
9	1	1	0	1	0	2	1	2	0	#NULL!	#NULL!	#NULL!	#NULL!	0	0	0	0	1	1	0	0	1	1		#NULL!	#NULL!	#NULL!	#NULL!
9	1	6	0	1	1	1	1	2	0	0	0	0	2	0	0	0	0	0	0	0	0	1	1		#NULL!	#NULL!	#NULL!	#NULL!
9	1	3	0	1	0	1	1	2	1	1	0	0	2	0	0	0	0	1	1	1	0	1	1		#NULL!	#NULL!	#NULL!	#NULL!
9	1	5	0	1	1	1	3	2	1	1	0	0	2	0	1	0	1	0	0	0	0	1	1		#NULL!	#NULL!	#NULL!	#NULL!
9	1	3	0	1	0	1	3	2	0	0	0	0	2	1	0	0	0	1	0	0	1	1	1		#NULL!	#NULL!	#NULL!	#NULL!
9	1	4	0	1	1	1	3	2	0	0	0	0	2	0	0	0	0	1	1	0	1	1	1		#NULL!	#NULL!	#NULL!	#NULL!
9	2	3	0	1	1	1	2	2	0	0	0	0	2	1	1	1	0	1	0	0	1	1	1		#NULL!	#NULL!	#NULL!	#NULL!
9	2	3	0	1	0	1	1	2	0	0	0	0	2	0	0	0	1	0	0	0	0	1	1		#NULL!	#NULL!	#NULL!	#NULL!
9	2	5	0	1	1	1	3	2	0	0	0	0	1	0	1	1	1	1	0	0	0	1	1		#NULL!	#NULL!	#NULL!	#NULL!
9	2	1	0	1	0	2	1	2	0	#NULL!	#NULL!	#NULL!	#NULL!	0	1	1	1	0	0	0	1	1	1		#NULL!	#NULL!	#NULL!	#NULL!
9	2	5	0	1	1	1	3	2	1	0	1	0	1	1	0	0	0	1	0	0	0	1	1		#NULL!	#NULL!	#NULL!	#NULL!
9	2	2	1	1	1	1	2	2	1	0	0	0	1	1	0	0	0	0	0	0	0	1	1		#NULL!	#NULL!	#NULL!	#NULL!
9	2	7	0	1	0	1	1	2	0	0	0	0	2	0	1	1	0	0	0	0	0	1	1		#NULL!	#NULL!	#NULL!	#NULL!
9	2	2	0	1	0	1	1	2	0	0	0	0	2	0	1	1	0	0	0	0	1	1	1		#NULL!	#NULL!	#NULL!	#NULL!
9	2	5	0	1	1	1	2	2	0	0	0	0	2	0	0	0	0	0	0	0	0	1	1		#NULL!	#NULL!	#NULL!	#NULL!
9	2	4	0	1	0	1	2	2	0	0	0	0	2	0	0	0	0	1	0	0	0	1	1		#NULL!	#NULL!	#NULL!	#NULL!
9	2	1	0	1	1	2	1	2	0	#NULL!	#NULL!	#NULL!	#NULL!	1	1	1	1	0	0	0	1	1	2	6	0	0	0	0
9	2	4	0	1	0	1	1	2	1	1	0	0	2	1	1	0	0	0	0	0	0	1	1		#NULL!	#NULL!	#NULL!	#NULL!
9	2	5	1	1	0	1	3	2	0	0	0	0	2	1	0	0	0	1	0	0	0	1	2	1 2 3	1	1	1	0
9	2	6	0	1	1	1	3	2	0	0	0	0	1	0	0	0	0	0	0	0	1	1	1		#NULL!	#NULL!	#NULL!	#NULL!
9	2	6	0	1	0	1	3	2	1	0	1	0	2	0	0	0	0	1	0	0	1	1	1		#NULL!	#NULL!	#NULL!	#NULL!
9	2	2	0	1	1	1	1	2	0	0	0	0	2	1	0	1	0	0	0	1	1	2	1		#NULL!	#NULL!	#NULL!	#NULL!
9	2	7	0	1	1	1	1	2	0	0	0	0	1	0	0	1	0	1	0	0	0	2	1		#NULL!	#NULL!	#NULL!	#NULL!
9	2	4	0	1	1	1	3	2	0	0	0	0	2	1	1	0	0	1	0	0	0	1	2	1	1	0	0	0
9	2	7	0	1	0	1	3	2	0	0	0	0	2	0	0	0	0	0	0	0	0	2	1		#NULL!	#NULL!	#NULL!	#NULL!
9	2	7	0	1	0	1	2	2	1	1	0	0	2	1	1	1	1	0	0	0	1	1	1		#NULL!	#NULL!	#NULL!	#NULL!
9	2	6	0	1	0	1	3	2	0	0	0	0	2	0	0	1	0	0	0	0	1	1	1		#NULL!	#NULL!	#NULL!	#NULL!
10	2	7	0	1	0	1	1	2	1	1	0	0	2	1	1	1	1	0	0	0	0	1	1		#NULL!	#NULL!	#NULL!	#NULL!
10	2	4	1	1	0	1	1	2	0	0	0	0	2	0	1	1	0	0	0	0	0	1	2	2 1 3	1	1	1	0
10	2	6	0	1	0	1	1	2	0	0	0	0	2	0	0	0	0	1	0	1	0	1	2	3	0	0	1	0
10	2	3	0	1	0	1	1	2	0	0	0	0	2	0	0	0	0	1	0	0	0	1	1		#NULL!	#NULL!	#NULL!	#NULL!
10	2	4	0	1	1	1	2	2	0	0	0	0	1	0	0	0	0	0	0	0	1	1	1		#NULL!	#NULL!	#NULL!	#NULL!
10	2	3	0	1	0	1	1	2	0	0	0	0	2	0	0	0	0	0	0	0	0	2	1		#NULL!	#NULL!	#NULL!	#NULL!
10	2	3	1	1	1	1	3	2	0	0	0	0	2	0	0	1	0	0	0	0	0	1	1		#NULL!	#NULL!	#NULL!	#NULL!
10	2	6	0	1	0	1	1	2	0	0	0	0	2	0	0	0	0	0	0	0	0	1	2	3	0	0	1	0
10	2	5	0	1	0	1	2	2	0	0	0	0	2	0	0	1	0	0	0	0	1	1	2	3 1	1	0	1	0
10	2	7	0	1	0	1	1	2	0	0	0	0	2	0	0	1	0	0	0	0	0	1	1		#NULL!	#NULL!	#NULL!	#NULL!
10	2	7	1	1	1	1	3	2	0	0	0	0	2	0	0	0	0	1	0	0	0	1	1		#NULL!	#NULL!	#NULL!	#NULL!
10	2	5	0	1	0	1	2	2	0	0	0	0	2	0	0	1	1	1	0	0	1	1	1		#NULL!	#NULL!	#NULL!	#NULL!
10	2	5	0	1	0	1	2	2	0	0	0	0	2	1	0	0	0	0	0	0	0	1	1		#NULL!	#NULL!	#NULL!	#NULL!
10	2	7	1	1	1	1	3	2	0	0	0	0	2	0	0	0	0	0	0	0	0	2	2	3	0	0	1	0
10	2	4	1	1	0	1	2	2	0	0	0	0	2	0	0	1	0	0	0	0	0	1	1		#NULL!	#NULL!	#NULL!	#NULL!
10	2	4	1	1	0	1	2	2	0	0	0	0	2	0	0	0	0	1	0	0	0	1	2		#NULL!	#NULL!	#NULL!	#NULL!
10	2	7	0	1	1	1	1	2	0	0	0	0	1	0	1	1	0	0	0	0	0	2	2	3	0	0	1	0
10	2	6	1	1	0	1	3	2	0	0	0	0	2	0	0	0	0	0	0	0	0	1	2	3	0	0	1	0
10	2	4	0	1	1	1	2	2	0	0	0	0	1	1	0	0	1	1	0	0	1	1	1		#NULL!	#NULL!	#NULL!	#NULL!
10	2	4	0	1	0	1	1	2	1	1	1	0	2	0	1	0	0	0	0	0	0	1	1		#NULL!	#NULL!	#NULL!	#NULL!
10	2	6	1	1	1	1	2	2	0	0	0	0	1	0	0	0	0	1	1	1	0	1	2	2	0	1	0	0
10	2	3	0	1	1	1	2	2	0	0	0	0	1	0	0	0	0	1	0	1	0	1	1		#NULL!	#NULL!	#NULL!	#NULL!
10	2	6	1	1	0	1	3	2	1	1	0	0	2	0	0	0	0	0	0	0	0	1	3		#NULL!	#NULL!	#NULL!	#NULL!
10	2	5	0	1	0	1	3	2	1	0	0	0	2	0	0	0	0	1	0	0	1	1	1		#NULL!	#NULL!	#NULL!	#NULL!
10	2	2	0	1	1	1	1	2	0	0	0	0	2	0	1	0	0	0	0	0	0	1	1		#NULL!	#NULL!	#NULL!	#NULL!
10	2	4	0	0	1	1	2	2	0	0	0	0	1	1	0	0	0	1	0	0	0	1	1		#NULL!	#NULL!	#NULL!	#NULL!
10	2	4	0	1	0	1	2	2	0	0	0	0	2	0	0	0	0	0	0	0	0	1	1		#NULL!	#NULL!	#NULL!	#NULL!
10	2	7	1	1	1	1	3	2	1	0	0	0	1	1	0	1	0	1	0	0	1	1	1		#NULL!	#NULL!	#NULL!	#NULL!
10	2	6	0	1	0	1	3	2	0	0	0	0	2	1	0	1	0	1	0	0	1	1	1		#NULL!	#NULL!	#NULL!	#NULL!
10	2	2	0	1	0	1	2	2	0	0	0	0	2	0	0	0	0	1	0	0	0	1	1		#NULL!	#NULL!	#NULL!	#NULL!
10	2	4	0	1	1	1	1	2	0	0	0	0	1	0	0	0	0	0	0	0	0	1	1		#NULL!	#NULL!	#NULL!	#NULL!
10	2	3	0	1	0	1	1	2	1	1	0	0	2	1	0	0	0	0	0	0	0	1	1		#NULL!	#NULL!	#NULL!	#NULL!
11	2	5	0	1	0	1	2	2	0	0	0	0	2	1	0	0	0	0	0	0	0	2	2	3	0	0	1	0
11	2	6	1	1	0	1	2	2	0	0	0	0	2	0	0	0	1	0	0	0	0	2	1		#NULL!	#NULL!	#NULL!	#NULL!
11	2	5	0	1	1	1	2	2	1	0	0	0	2	0	0	0	0	1	0	0	0	1	1		#NULL!	#NULL!	#NULL!	#NULL!
11	2	5	1	1	1	1	3	2	0	0	0	0	1	0	0	0	0	0	0	1	0	1	1		#NULL!	#NULL!	#NULL!	#NULL!
11	2	4	0	1	1	1	2	2	0	0	0	0	1	0	0	0	0	1	0	0	0	1	1		#NULL!	#NULL!	#NULL!	#NULL!
11	2	6	1	1	1	1	2	2	0	0	0	0	2	0	0	1	1	0	0	0	0	1	1		#NULL!	#NULL!	#NULL!	#NULL!
11	2	4	1	1	0	1	2	2	0	0	0	0	2	0	0	0	0	1	1	1	0	1	1		#NULL!	#NULL!	#NULL!	#NULL!
11	2	5	0	1	0	1	2	2	1	1	0	0	2	1	0	1	0	0	0	0	0	1	2		#NULL!	#NULL!	#NULL!	#NULL!
11	2	3	1	1	0	1	2	2	0	0	0	0	2	0	0	0	0	0	0	0	0	1	2	3	0	0	0	0
11	2	7	0	1	0	1	1	2	1	1	0	0	2	0	0	0	0	0	0	0	0	1	1		#NULL!	#NULL!	#NULL!	#NULL!
11	2	5	1	0	1	1	2	2	1	1	0	0	2	0	0	1	0	0	0	0	1	1	1		#NULL!	#NULL!	#NULL!	#NULL!
11	2	2	0	1	0	1	1	2	0	0	0	0	2	0	0	1	0	0	0	0	0	1	1		#NULL!	#NULL!	#NULL!	#NULL!
11	2	6	1	0	1	1	2	2	0	0	0	0	2	0	0	0	0	1	0	0	0	1	1		#NULL!	#NULL!	#NULL!	#NULL!
11	2	7	0	1	0	1	1	2	0	0	0	0	2	1	1	1	1	0	0	0	0	1	1		#NULL!	#NULL!	#NULL!	#NULL!
11	2	5	1	1	0	1	1	2	0	0	0	0	2	0	0	1	0	0	0	0	1	1	3		#NULL!	#NULL!	#NULL!	#NULL!
11	2	1	0	1	1	2	1	2	0	#NULL!	#NULL!	#NULL!	#NULL!	0	0	0	0	0	0	1	1	1	1		#NULL!	#NULL!	#NULL!	#NULL!
11	2	7	0	1	0	1	3	2	0	0	0	0	2	0	0	0	0	0	0	0	0	1	1		#NULL!	#NULL!	#NULL!	#NULL!
11	2	5	0	1	1	1	3	2	0	0	0	0	1	0	0	1	0	0	0	0	1	1	1		#NULL!	#NULL!	#NULL!	#NULL!
11	2	1	0	1	0	2	1	2	0	#NULL!	#NULL!	#NULL!	#NULL!	0	0	1	0	0	0	0	0	1	1		#NULL!	#NULL!	#NULL!	#NULL!
12	1	3	0	1	0	1	1	2	0	0	0	0	2	1	0	1	0	1	1	0	0	1	1		#NULL!	#NULL!	#NULL!	#NULL!
12	1	4	0	1	0	1	2	2	0	0	0	0	2	1	0	0	0	1	1	1	1	1	1		#NULL!	#NULL!	#NULL!	#NULL!
12	1	2	0	1	1	1	1	2	0	0	0	0	2	0	0	0	0	1	0	0	0	1	2		#NULL!	#NULL!	#NULL!	#NULL!
12	1	6	0	1	1	1	2	2	0	0	0	0	1	0	0	0	0	0	0	0	1	1	2	3	0	0	1	0
12	1	4	0	1	0	1	2	2	0	0	0	0	2	0	0	0	0	1	1	1	0	1	1		#NULL!	#NULL!	#NULL!	#NULL!
12	1	6	1	1	1	1	1	2	0	0	0	0	2	0	0	0	0	0	0	0	0	1	1		#NULL!	#NULL!	#NULL!	#NULL!
12	1	5	1	1	0	1	2	2	0	0	0	0	2	0	0	0	0	0	0	0	0	1	1		#NULL!	#NULL!	#NULL!	#NULL!
12	1	4	0	1	1	1	2	2	1	1	0	1	1	0	0	0	0	0	0	1	0	1	1		#NULL!	#NULL!	#NULL!	#NULL!
12	1	6	0	1	1	1	1	2	0	0	0	0	2	0	0	0	0	1	0	0	0	1	2		#NULL!	#NULL!	#NULL!	#NULL!
12	1	5	1	1	0	1	2	2	0	0	0	0	2	0	0	0	0	0	0	0	0	1	2		#NULL!	#NULL!	#NULL!	#NULL!
12	1	2	1	1	0	1	2	2	0	0	0	0	2	0	0	0	0	0	0	0	0	1	2		#NULL!	#NULL!	#NULL!	#NULL!
12	1	3	0	1	0	1	2	2	0	0	0	0	2	0	0	0	1	0	0	0	0	1	2		#NULL!	#NULL!	#NULL!	#NULL!
12	1	2	0	1	0	1	1	2	0	0	0	0	2	1	0	0	0	1	0	0	0	1	1		#NULL!	#NULL!	#NULL!	#NULL!
12	1	2	0	1	1	1	1	2	0	0	0	0	2	0	0	0	0	1	0	0	0	1	2	6	0	0	0	0
12	1	2	0	1	1	1	1	2	0	0	0	0	2	0	0	0	1	1	1	0	0	1	1		#NULL!	#NULL!	#NULL!	#NULL!
12	1	5	0	1	0	1	1	2	0	0	0	0	2	1	1	1	0	0	0	0	0	1	1		#NULL!	#NULL!	#NULL!	#NULL!
12	1	6	1	1	1	1	3	2	0	0	0	0	2	0	0	0	0	0	0	0	0	1	1		#NULL!	#NULL!	#NULL!	#NULL!
12	1	6	0	1	1	1	1	2	0	0	0	0	2	0	0	0	0	0	0	0	0	1	2		#NULL!	#NULL!	#NULL!	#NULL!
12	1	6	1	1	0	1	3	2	0	0	0	0	2	0	0	0	0	0	0	0	1	1	2		#NULL!	#NULL!	#NULL!	#NULL!
12	1	5	0	1	0	1	2	2	0	0	0	0	2	1	1	0	0	1	0	0	0	1	1		#NULL!	#NULL!	#NULL!	#NULL!
12	1	3	0	1	1	1	1	2	0	0	0	0	2	1	0	0	0	0	0	0	0	1	1		#NULL!	#NULL!	#NULL!	#NULL!
12	1	4	0	1	0	1	3	2	0	0	0	0	2	0	1	0	0	1	0	0	0	1	1		#NULL!	#NULL!	#NULL!	#NULL!
12	1	6	1	1	1	1	2	2	1	1	0	0	2	1	0	0	0	0	0	0	0	1	1		#NULL!	#NULL!	#NULL!	#NULL!
12	1	5	1	1	0	1	2	2	0	0	0	0	2	0	0	0	0	0	0	0	0	1	1		#NULL!	#NULL!	#NULL!	#NULL!
12	1	5	0	1	1	1	2	2	0	0	0	0	2	0	0	0	0	0	0	0	1	2	1		#NULL!	#NULL!	#NULL!	#NULL!
12	1	1	0	1	0	2	1	2	0	#NULL!	#NULL!	#NULL!	#NULL!	1	0	1	0	0	0	0	0	1	2	1	1	0	0	0
12	1	6	0	1	1	1	2	2	1	1	0	1	1	1	0	1	0	0	0	0	1	1	2	3	0	1	0	0
12	1	6	1	0	1	1	2	2	1	1	0	0	2	0	0	0	0	1	1	1	1	1	1		#NULL!	#NULL!	#NULL!	#NULL!
12	1	6	1	1	0	1	2	2	1	1	0	0	2	0	0	0	0	1	0	1	1	1	1		#NULL!	#NULL!	#NULL!	#NULL!
12	1	3	1	1	1	1	3	2	0	0	0	0	2	1	1	1	0	0	0	0	1	1	2	2	0	1	0	0
12	1	5	0	1	1	1	2	2	0	0	0	0	1	1	0	1	0	0	0	0	0	1	2		#NULL!	#NULL!	#NULL!	#NULL!
12	1	3	0	1	0	1	1	2	0	0	0	0	2	0	0	1	0	1	1	0	1	1	1		#NULL!	#NULL!	#NULL!	#NULL!
12	1	4	1	1	0	1	2	2	0	0	0	0	2	1	0	1	0	1	0	0	1	1	1		#NULL!	#NULL!	#NULL!	#NULL!
12	1	2	1	1	1	1	1	2	0	0	0	0	2	0	0	0	0	0	0	0	0	1	3		#NULL!	#NULL!	#NULL!	#NULL!
12	1	6	1	1	0	1	1	2	1	1	0	0	2	0	0	0	1	0	0	0	0	1	1		#NULL!	#NULL!	#NULL!	#NULL!
12	1	7	0	1	1	1	3	2	0	0	0	0	1	0	0	0	0	0	0	0	0	1	1		#NULL!	#NULL!	#NULL!	#NULL!
12	1	4	0	1	1	1	3	2	0	0	0	0	1	0	1	1	0	0	0	0	1	1	1		#NULL!	#NULL!	#NULL!	#NULL!
12	1	2	0	1	1	1	1	2	1	0	0	0	2	0	0	1	0	0	0	0	0	1	1		#NULL!	#NULL!	#NULL!	#NULL!
12	1	5	0	1	0	1	2	2	0	0	0	0	2	1	0	0	0	1	0	0	0	1	1		#NULL!	#NULL!	#NULL!	#NULL!
12	1	2	1	1	1	1	1	2	0	0	0	0	2	1	1	1	0	0	0	0	1	1	1		#NULL!	#NULL!	#NULL!	#NULL!
12	1	5	0	1	1	1	3	2	1	0	0	0	1	1	0	1	0	0	0	0	0	1	2	3	0	1	0	0
12	1	2	0	1	1	1	1	2	0	0	0	0	1	0	1	1	0	0	0	0	1	1	2	3 2	0	1	1	0
13	1	2	0	0	1	1	2	2	0	0	0	0	1	0	1	0	0	1	0	0	0	1	1		#NULL!	#NULL!	#NULL!	#NULL!
13	1	6	1	0	1	1	2	2	0	0	0	0	2	1	0	0	0	1	1	1	0	1	1		#NULL!	#NULL!	#NULL!	#NULL!
13	1	5	0	1	0	1	1	2	1	1	0	0	2	0	0	0	0	1	1	1	1	1	1		#NULL!	#NULL!	#NULL!	#NULL!
13	1	7	0	1	0	1	3	2	1	1	0	0	2	0	0	0	0	1	1	1	0	1	1		#NULL!	#NULL!	#NULL!	#NULL!
13	1	4	0	1	0	1	1	2	0	0	0	0	2	0	0	0	0	1	1	0	0	1	1		#NULL!	#NULL!	#NULL!	#NULL!
13	1	3	1	1	1	1	2	2	0	0	0	0	2	1	0	0	0	1	0	0	0	1	1		#NULL!	#NULL!	#NULL!	#NULL!
13	1	5	0	1	1	1	2	2	0	0	0	0	1	0	0	0	0	1	0	0	1	1	2	3	0	0	1	0
13	1	4	0	1	1	1	3	2	0	0	0	0	1	1	0	1	0	0	0	1	0	1	2	4	0	0	0	0
13	1	3	0	1	0	1	2	2	0	0	0	0	2	1	0	0	0	1	0	1	0	1	1		#NULL!	#NULL!	#NULL!	#NULL!
14	1	3	0	1	1	1	2	2	0	0	0	0	2	0	0	0	0	1	0	0	0	1	1		#NULL!	#NULL!	#NULL!	#NULL!
14	1	2	1	1	1	1	3	2	0	0	0	0	2	0	0	1	0	1	0	0	0	1	1		#NULL!	#NULL!	#NULL!	#NULL!
14	1	4	1	0	0	1	2	2	0	0	0	0	2	1	0	0	0	0	0	0	0	1	1		#NULL!	#NULL!	#NULL!	#NULL!
14	1	1	0	1	0	2	1	2	0	#NULL!	#NULL!	#NULL!	#NULL!	1	1	1	0	0	0	0	0	1	1		#NULL!	#NULL!	#NULL!	#NULL!
14	1	4	0	1	0	1	2	2	0	0	0	0	2	0	0	0	0	1	0	0	0	1	2		#NULL!	#NULL!	#NULL!	#NULL!
14	1	3	0	1	0	1	2	2	0	0	0	0	2	0	0	0	0	0	0	0	0	1	1		#NULL!	#NULL!	#NULL!	#NULL!
14	1	5	0	1	0	1	2	2	0	0	0	0	2	0	0	0	0	1	0	0	1	1	1		#NULL!	#NULL!	#NULL!	#NULL!
14	1	5	0	1	0	1	1	2	0	0	0	0	2	0	0	0	0	0	0	0	0	1	1		#NULL!	#NULL!	#NULL!	#NULL!
14	1	2	0	1	1	1	1	2	0	0	0	0	2	0	0	1	0	1	0	0	0	1	1		#NULL!	#NULL!	#NULL!	#NULL!
14	1	5	0	1	1	1	2	2	1	1	0	0	1	0	0	0	0	0	0	0	0	1	1		#NULL!	#NULL!	#NULL!	#NULL!
14	1	3	0	1	0	1	1	2	0	0	0	0	2	0	0	0	0	1	0	0	0	1	1		#NULL!	#NULL!	#NULL!	#NULL!
14	1	7	1	1	1	1	1	2	0	0	0	0	2	0	1	0	1	0	0	0	0	2	1		#NULL!	#NULL!	#NULL!	#NULL!
14	1	3	0	1	0	1	1	2	0	0	0	0	2	1	0	1	0	1	0	0	0	1	2	1	1	0	0	0
14	1	3	0	1	0	1	2	2	0	0	0	0	2	0	0	0	0	1	0	0	0	1	1		#NULL!	#NULL!	#NULL!	#NULL!
14	1	1	0	1	0	2	1	2	0	#NULL!	#NULL!	#NULL!	#NULL!	0	1	0	0	0	0	1	0	1	1		#NULL!	#NULL!	#NULL!	#NULL!
14	1	7	0	1	0	1	3	2	0	0	0	0	2	0	0	0	0	1	0	0	0	1	2	3	0	0	1	0
14	1	3	0	1	0	1	1	2	0	0	0	0	2	0	0	0	0	1	0	0	0	1	1		#NULL!	#NULL!	#NULL!	#NULL!
14	1	4	0	1	0	1	1	2	0	0	0	0	2	1	1	1	1	1	0	1	1	1	2	3 1	1	0	1	0
14	1	7	0	1	0	1	1	2	0	0	0	0	2	1	1	1	1	0	0	0	0	2	2	1 3 4	1	0	1	0
14	1	3	0	1	0	1	1	2	0	0	0	0	2	1	1	1	0	0	0	0	0	1	2		#NULL!	#NULL!	#NULL!	#NULL!
15	1	5	0	1	1	1	2	2	0	0	0	0	2	1	1	1	0	1	0	1	1	1	1		#NULL!	#NULL!	#NULL!	#NULL!
15	1	2	0	1	0	1	1	2	0	0	0	0	2	1	0	0	0	0	0	0	0	1	1		#NULL!	#NULL!	#NULL!	#NULL!
15	1	3	0	1	0	1	2	2	0	0	0	0	2	1	0	1	0	0	0	0	0	1	1		#NULL!	#NULL!	#NULL!	#NULL!
15	1	5	0	1	0	1	2	2	0	0	0	0	2	0	0	1	0	1	0	0	0	1	1		#NULL!	#NULL!	#NULL!	#NULL!
15	1	4	1	1	1	1	3	2	0	0	0	0	2	1	0	0	0	0	0	0	0	1	1		#NULL!	#NULL!	#NULL!	#NULL!
15	1	2	0	1	1	1	1	2	0	0	0	0	1	1	0	0	0	0	0	1	1	1	1		#NULL!	#NULL!	#NULL!	#NULL!
15	1	6	1	1	0	1	1	2	1	1	1	0	2	1	0	1	0	0	0	0	0	1	1		#NULL!	#NULL!	#NULL!	#NULL!
15	1	4	0	1	1	1	2	2	1	1	0	0	1	1	0	1	0	1	0	0	0	1	1		#NULL!	#NULL!	#NULL!	#NULL!
15	1	6	1	1	0	1	2	2	1	1	0	0	2	0	0	0	0	1	0	0	0	1	1		#NULL!	#NULL!	#NULL!	#NULL!
15	1	2	0	1	1	1	1	2	0	0	0	0	1	1	1	1	0	1	0	1	1	1	1		#NULL!	#NULL!	#NULL!	#NULL!
15	1	2	0	1	0	1	1	2	0	0	0	0	2	0	0	1	0	0	0	0	0	1	1		#NULL!	#NULL!	#NULL!	#NULL!
15	1	7	0	1	1	1	2	2	1	1	0	0	2	1	0	0	0	1	0	0	1	1	1		#NULL!	#NULL!	#NULL!	#NULL!
15	1	4	0	1	1	1	2	2	0	0	0	0	2	1	0	0	0	1	0	1	1	1	1		#NULL!	#NULL!	#NULL!	#NULL!
15	1	3	0	1	0	1	1	2	0	0	0	0	2	0	0	1	0	1	0	0	1	1	1		#NULL!	#NULL!	#NULL!	#NULL!
15	1	6	0	1	0	1	1	2	0	0	0	0	2	0	0	0	0	0	0	0	0	1	1		#NULL!	#NULL!	#NULL!	#NULL!
15	1	4	0	1	0	1	1	2	1	0	0	0	2	0	0	0	0	0	0	0	0	1	1		#NULL!	#NULL!	#NULL!	#NULL!
15	1	7	1	1	1	1	3	2	0	0	0	0	2	0	0	0	0	1	0	0	1	1	1		#NULL!	#NULL!	#NULL!	#NULL!
15	1	5	1	1	0	1	1	2	1	0	0	0	2	0	0	1	0	1	0	0	0	1	2		#NULL!	#NULL!	#NULL!	#NULL!
15	1	5	0	1	1	1	2	2	1	1	0	0	1	0	0	0	0	0	0	0	0	1	1		#NULL!	#NULL!	#NULL!	#NULL!
15	1	6	0	1	0	1	3	2	1	0	0	0	2	1	0	0	0	0	0	0	0	1	1		#NULL!	#NULL!	#NULL!	#NULL!
15	1	4	0	1	0	1	2	2	0	0	0	0	2	1	0	0	0	0	0	0	0	1	1		#NULL!	#NULL!	#NULL!	#NULL!
15	1	7	0	1	0	1	1	2	0	0	0	0	2	0	0	0	0	0	1	1	0	1	2		#NULL!	#NULL!	#NULL!	#NULL!
15	1	4	1	1	0	1	1	2	0	0	0	0	2	1	1	1	0	0	0	0	0	1	1		#NULL!	#NULL!	#NULL!	#NULL!
15	1	1	0	1	0	2	1	2	0	#NULL!	#NULL!	#NULL!	#NULL!	1	1	1	0	0	0	0	0	1	1		#NULL!	#NULL!	#NULL!	#NULL!
15	1	4	1	1	0	1	1	2	0	0	0	0	2	0	0	0	0	1	1	1	1	1	1		#NULL!	#NULL!	#NULL!	#NULL!
15	1	2	0	1	0	1	1	2	0	0	0	0	2	1	0	0	0	1	1	0	0	1	2		#NULL!	#NULL!	#NULL!	#NULL!
15	1	4	0	1	0	1	2	2	0	0	0	0	2	1	0	0	0	0	0	0	1	1	1		#NULL!	#NULL!	#NULL!	#NULL!
15	1	4	1	1	0	1	1	2	0	0	0	0	2	1	0	0	0	1	1	1	0	1	2	3	0	0	1	0
15	1	6	0	1	1	1	3	2	0	0	0	0	2	0	0	0	0	1	0	0	1	1	1		#NULL!	#NULL!	#NULL!	#NULL!
15	1	7	1	1	1	1	1	2	0	0	0	0	2	0	0	0	0	1	1	1	1	1	1		#NULL!	#NULL!	#NULL!	#NULL!
15	1	6	0	1	0	1	2	2	0	0	0	0	2	0	0	0	0	1	1	1	0	1	1		#NULL!	#NULL!	#NULL!	#NULL!
15	1	5	0	1	0	1	2	2	0	0	0	0	2	0	1	0	1	0	0	0	0	1	1		#NULL!	#NULL!	#NULL!	#NULL!
15	1	4	0	1	1	1	2	2	0	0	0	0	1	0	1	0	0	0	0	0	0	1	1		#NULL!	#NULL!	#NULL!	#NULL!
15	1	3	0	1	0	1	1	2	0	0	0	0	2	0	0	0	0	0	0	0	0	1	1		#NULL!	#NULL!	#NULL!	#NULL!
15	1	5	0	1	1	1	2	2	0	0	0	0	1	1	0	0	0	0	0	0	0	1	1		#NULL!	#NULL!	#NULL!	#NULL!
15	1	5	1	0	0	1	3	2	0	0	0	0	2	0	0	0	0	1	0	0	0	1	1		#NULL!	#NULL!	#NULL!	#NULL!
15	1	2	0	1	1	1	3	2	0	0	0	0	1	0	0	0	0	1	0	0	0	1	1		#NULL!	#NULL!	#NULL!	#NULL!
15	1	5	1	1	1	1	2	2	0	0	0	0	1	1	0	1	0	0	0	0	0	1	1		#NULL!	#NULL!	#NULL!	#NULL!
15	1	6	1	1	0	1	1	2	0	0	0	0	2	1	0	0	0	0	0	0	0	1	1		#NULL!	#NULL!	#NULL!	#NULL!
15	1	7	1	1	1	1	1	2	1	1	0	0	2	1	0	0	0	0	0	0	0	1	1		#NULL!	#NULL!	#NULL!	#NULL!
16	1	3	1	1	1	1	2	2	0	0	0	0	2	1	1	1	1	1	0	0	1	1	2	1 4 2	1	1	0	0
16	1	5	0	1	0	1	1	2	0	0	0	0	2	1	1	1	0	0	0	0	0	1	2		#NULL!	#NULL!	#NULL!	#NULL!
16	1	4	0	1	0	1	1	2	0	0	0	0	2	1	1	0	0	0	0	0	0	1	1		#NULL!	#NULL!	#NULL!	#NULL!
16	1	1	0	1	1	2	1	2	0	#NULL!	#NULL!	#NULL!	#NULL!	1	1	0	0	0	0	0	0	1	1		#NULL!	#NULL!	#NULL!	#NULL!
16	1	7	0	1	1	1	1	2	0	0	0	0	2	0	0	0	0	0	1	0	0	1	1		#NULL!	#NULL!	#NULL!	#NULL!
16	1	5	1	1	0	1	2	2	0	0	0	0	2	1	0	1	0	1	1	0	0	1	1		#NULL!	#NULL!	#NULL!	#NULL!
16	1	7	0	1	0	1	1	2	1	1	0	0	2	0	0	0	0	0	0	0	0	1	1		#NULL!	#NULL!	#NULL!	#NULL!
16	1	7	1	1	1	1	1	2	0	0	0	0	2	1	1	0	0	0	0	0	0	1	1		#NULL!	#NULL!	#NULL!	#NULL!
16	1	7	1	1	0	1	1	2	0	0	0	0	2	0	0	0	0	0	0	0	0	1	1		#NULL!	#NULL!	#NULL!	#NULL!
16	1	2	1	1	1	1	1	2	0	0	0	0	2	0	1	1	0	0	0	0	0	1	1		#NULL!	#NULL!	#NULL!	#NULL!
16	1	3	1	1	1	1	3	2	0	0	0	0	2	0	1	1	0	1	0	0	0	1	2	1 4 3	1	0	1	0
16	1	4	0	1	0	1	1	2	0	0	0	0	2	0	0	0	0	0	1	1	0	1	1		#NULL!	#NULL!	#NULL!	#NULL!
16	1	3	0	1	1	1	2	2	0	0	0	0	2	0	0	0	0	1	0	1	0	1	1		#NULL!	#NULL!	#NULL!	#NULL!
16	1	6	1	1	0	1	1	2	1	1	0	0	2	0	0	0	0	1	1	1	0	1	1		#NULL!	#NULL!	#NULL!	#NULL!
16	1	4	0	1	0	1	2	2	0	0	0	0	2	1	0	1	0	0	0	0	1	1	1		#NULL!	#NULL!	#NULL!	#NULL!
16	1	1	0	1	0	2	1	2	0	#NULL!	#NULL!	#NULL!	#NULL!	0	1	0	1	0	0	0	0	2	2	4	0	0	0	0
16	1	4	0	1	0	1	1	2	0	0	0	0	2	1	0	0	0	1	0	0	1	1	3		#NULL!	#NULL!	#NULL!	#NULL!
16	1	4	1	1	0	1	2	2	0	0	0	0	2	0	0	0	1	1	1	1	1	1	1		#NULL!	#NULL!	#NULL!	#NULL!
16	1	1	0	1	1	2	1	2	0	#NULL!	#NULL!	#NULL!	#NULL!	0	0	0	0	0	0	0	0	1	1		#NULL!	#NULL!	#NULL!	#NULL!
16	1	4	0	1	0	1	1	2	1	1	0	0	2	1	0	0	0	1	0	0	1	1	1		#NULL!	#NULL!	#NULL!	#NULL!
17	2	4	0	1	1	1	3	2	0	0	0	0	1	1	0	1	0	1	0	0	1	1	1		#NULL!	#NULL!	#NULL!	#NULL!
17	2	4	0	1	0	1	1	2	1	0	0	1	2	1	0	1	0	0	0	0	0	1	1		#NULL!	#NULL!	#NULL!	#NULL!
17	2	5	1	1	0	1	1	2	0	0	0	0	2	1	0	1	0	1	1	0	0	1	1		#NULL!	#NULL!	#NULL!	#NULL!
17	2	5	0	1	0	1	1	2	0	0	0	0	2	1	0	0	0	0	0	0	0	1	1		#NULL!	#NULL!	#NULL!	#NULL!
17	2	2	0	1	0	1	1	2	1	0	0	0	2	1	1	0	0	0	0	0	1	1	1		#NULL!	#NULL!	#NULL!	#NULL!
17	2	5	0	1	0	1	1	2	1	1	0	0	2	0	0	0	0	1	0	0	0	1	1		#NULL!	#NULL!	#NULL!	#NULL!
17	2	5	1	1	0	1	1	2	1	1	0	1	2	1	0	1	0	1	0	0	0	1	1		#NULL!	#NULL!	#NULL!	#NULL!
17	2	6	1	1	1	1	2	2	0	0	0	0	1	0	1	1	0	1	0	0	1	1	3		#NULL!	#NULL!	#NULL!	#NULL!
17	2	7	0	1	0	1	1	2	0	0	0	0	2	1	0	1	0	0	0	0	0	2	1		#NULL!	#NULL!	#NULL!	#NULL!
17	2	6	1	1	0	1	3	2	1	0	0	1	2	0	0	0	0	1	0	0	1	1	2	3	0	0	1	0
17	2	7	0	1	1	1	1	2	1	1	0	0	2	1	1	1	1	0	0	0	0	2	2		#NULL!	#NULL!	#NULL!	#NULL!
17	2	7	0	1	0	1	1	2	0	0	0	0	2	0	1	1	0	0	0	0	0	2	1		#NULL!	#NULL!	#NULL!	#NULL!
17	2	4	0	1	0	1	2	2	0	0	0	0	2	0	0	1	0	0	0	0	0	1	1		#NULL!	#NULL!	#NULL!	#NULL!
17	1	4	0	1	1	1	2	2	0	0	0	0	1	1	0	0	0	1	0	0	0	1	2		#NULL!	#NULL!	#NULL!	#NULL!
17	1	2	0	1	0	1	1	2	0	0	0	0	2	1	0	0	0	0	0	0	0	1	1		#NULL!	#NULL!	#NULL!	#NULL!
17	1	4	0	1	1	1	2	2	0	0	0	0	2	0	0	0	0	1	0	0	0	1	2		#NULL!	#NULL!	#NULL!	#NULL!
17	1	5	1	1	0	1	1	1	0	0	0	0	2	1	1	1	0	0	0	0	0	1	1		#NULL!	#NULL!	#NULL!	#NULL!
17	1	6	0	1	1	1	2	2	0	0	0	0	1	0	1	0	0	0	0	0	1	1	1		#NULL!	#NULL!	#NULL!	#NULL!
17	1	4	1	1	1	1	2	2	0	0	0	0	1	0	1	1	0	0	0	0	1	1	1		#NULL!	#NULL!	#NULL!	#NULL!
17	1	1	0	1	0	2	1	2	0	#NULL!	#NULL!	#NULL!	#NULL!	0	0	0	0	0	0	0	0	1	1		#NULL!	#NULL!	#NULL!	#NULL!
17	1	4	0	1	0	1	2	1	1	1	0	0	2	1	0	0	0	1	0	1	0	1	1		#NULL!	#NULL!	#NULL!	#NULL!
17	1	2	0	1	1	1	1	1	0	0	0	0	2	0	0	0	0	1	0	0	0	1	1		#NULL!	#NULL!	#NULL!	#NULL!
17	1	2	0	1	1	1	3	2	0	0	0	0	1	0	0	1	1	1	0	0	1	1	2		#NULL!	#NULL!	#NULL!	#NULL!
17	1	5	1	1	0	1	1	2	1	0	1	0	2	1	0	0	0	1	0	0	1	1	2	1	1	0	0	0
17	1	5	0	1	0	1	1	2	0	0	0	0	2	0	0	0	0	0	0	0	0	1	1		#NULL!	#NULL!	#NULL!	#NULL!
17	1	5	0	1	1	1	2	2	0	0	0	0	2	1	0	0	0	0	0	0	0	1	1		#NULL!	#NULL!	#NULL!	#NULL!
17	1	5	0	1	1	1	3	2	0	0	0	0	2	1	0	0	0	0	0	0	0	1	1		#NULL!	#NULL!	#NULL!	#NULL!
17	1	3	0	1	0	1	1	2	0	0	0	0	2	0	0	0	0	0	0	0	0	1	1		#NULL!	#NULL!	#NULL!	#NULL!
17	1	6	0	1	1	1	3	2	0	0	0	0	2	0	0	1	0	0	1	0	1	2	1		#NULL!	#NULL!	#NULL!	#NULL!
17	1	6	0	1	0	1	3	2	0	0	0	0	2	1	0	0	0	0	0	0	0	2	1		#NULL!	#NULL!	#NULL!	#NULL!
17	1	7	0	1	0	1	1	2	0	0	0	0	2	0	0	0	1	0	0	0	0	2	1		#NULL!	#NULL!	#NULL!	#NULL!
17	1	6	1	1	1	1	3	2	0	0	0	0	2	0	0	0	0	0	0	0	1	1	1		#NULL!	#NULL!	#NULL!	#NULL!
17	1	6	0	1	0	1	1	2	0	0	0	0	2	0	0	0	0	0	0	0	0	1	1		#NULL!	#NULL!	#NULL!	#NULL!
17	1	3	1	1	0	1	1	2	1	0	0	1	2	1	1	1	1	1	0	0	1	1	1		#NULL!	#NULL!	#NULL!	#NULL!
17	1	4	0	1	0	1	1	2	0	0	0	0	2	1	1	1	0	0	0	0	0	1	1		#NULL!	#NULL!	#NULL!	#NULL!
														150

## Sheet: Codebook
Variables	Labels	Values
cluster	cluster	1	Srandakan	2	sanden	3	Kretek	4	Pundong	5	bambanglipuro	6	pandak	7	pajangan	8	bantul	9	jetis	10	imogiri	11	dlingo	12	banguntapan	13	pleret	14	piyungan	15	sewon	16	kasihan	17	sedayu
Residence	Residence setting	1	Urban	2	Semi-urban
age_groups	Age group	1	0-14	2	15-24	3	25-34	4	35-44	5	45-54	6	55-64	7	65+
elisa	seropositivity (based on ELISA)	1	Positive	0	Negative
c19_vaccine	COVID-19 vaccination (at least one dosage)	1	Not yet	0	Yes, at least 1 dosage
Sex	Sex	1	Male	0	Female
filter1	participants aged >=15years and above	1	Yes	2	No
Occupation	Occupation group	1	Unemployed/students/housewife	2	Professional/health worker	3	Daily worker/farmer
iii_c9	Previous COVID-19 diagnosis in the last 6 months	1	Yes	2	No
history_chronicdisease	History of chronic disease	1	Yes	0	No
iii_a1	Hipertension	1	Yes	0	No
iii_a2	Diabetes Mellitus	1	Yes	0	No
iii_a3	Obesity	1	Yes	0	No
iii_a4	Active smoker	1	Yes	0	No
symptoms	COVID-19 related symptoms in the last 6 months	1	Yes	0	No
iii_c8a	Washing hands with running water for at least 20 seconds	1	Yes	0	No
iii_c8b	Maintaining a physical distancing (1-2m) in the public area	1	Yes	0	No
iii_c8d	Wearing masks when going out	1	Yes	0	No
iii_c8k	Going to the markets/shops/offices/crowds	1	Yes	0	No
iii_c8l	Attending invitations to traditional or religious activities (e.g. weddings, funerals)	1	Yes	0	No
iii_c8m	Visiting relatives or friends or other people due to important matters	1	Yes	0	No
iii_c8n	Staying at home, except for essential matters	0	No	1	Yes
iii_d1	Aware that the government would provide the vaccination for the people	1	Yes	0	No
iii_d2	Willing to get vaccinated if the government provide the vaccination for the people	1	Yes	0	No
iii_d3	Not willing to get vaccinated	1	Yes	0	No
iii_d3_1	Not sure of the safety	1	Yes	0	No
iii_d3_2	Not sure of the effectivity	1	Yes	0	No
iii_d3_3	Afraid of the adverse effects	1	Yes	0	No
iii_d3_5	Religious belief	1	Yes	0	No
